# Supplementary material for: Molecular Mechanisms and Metabolic Responses in the Biological Antagonism Between Trichoderma harzianum and Fusarium oxysporum
Source: Microorganisms. 2026 May 9;14(5):1068. doi: 10.3390/microorganisms14051068 (PMC13210364; doi:10.3390/microorganisms14051068)
Supplement: Supplementary file 1 [file microorganisms-14-01068-s001.zip]

Archive with 1 entries (1 files):
- microorganisms-4207312-supplementary.pdf
